# Supplementary material for: Efficient Regulation of Polysulfides by Anatase/Bronze TiO2 Heterostructure/Polypyrrole Composites for High-Performance Lithium-Sulfur Batteries
Source: Molecules. 2023 May 23;28(11):4286. doi: 10.3390/molecules28114286 (PMC10254138; doi:10.3390/molecules28114286)
Supplement: Supplementary file 1 [file molecules-28-04286-s001.zip]

Archive with 1 entries (1 files):
- molecules-2346603-supplementary.pdf
